# Supplementary material for: Tumor Endothelial Cells-Associated Integrin Alpha-6 as a Promising Biomarker for Early Detection and Prognosis of Hepatocellular Carcinoma
Source: Cancers (Basel). 2023 Aug 17;15(16):4156. doi: 10.3390/cancers15164156 (PMC10453423; doi:10.3390/cancers15164156)
Supplement: Supplementary file 1 [file cancers-15-04156-s001.zip]

Archive with 1 entries (1 files):
- cancers-2520879-supplementary.pdf
